# Supplementary material for: Predicting the Anti-SARS-CoV-2 Potential of Isoquinoline Alkaloids from Brazilian Siparunaceae Species Using Chemometric Tools
Source: Int J Mol Sci. 2025 Jan 13;26(2):633. doi: 10.3390/ijms26020633 (PMC11765762; doi:10.3390/ijms26020633)
Supplement: Supplementary file 1 [file ijms-26-00633-s001.zip]

Archive with 1 entries (1 files):
- ijms-3375595-supplementary.pdf
